# Supplementary material for: Effects of Dietary Chromium Supplementation During Late Lactation on Productive Performance, Milk Composition, and Immune and Antioxidant Responses in Dairy Cows
Source: Animals (Basel). 2025 Oct 27;15(21):3111. doi: 10.3390/ani15213111 (PMC12607422; doi:10.3390/ani15213111)
Supplement: Supplementary file 1 [file animals-15-03111-s001.zip]

Archive with 1 entries (1 files):
- animals-3902645-supplementary.pdf
